# Supplementary material for: Ferroptosis Induction in Multiple Myeloma Cells Triggers DNA Methylation and Histone Modification Changes Associated with Cellular Senescence
Source: Int J Mol Sci. 2021 Nov 12;22(22):12234. doi: 10.3390/ijms222212234 (PMC8618106; doi:10.3390/ijms222212234)
Supplement: Supplementary file 1 [file ijms-22-12234-s001.zip]

Archive with 1 entries (1 files):
- ijms-1421109-supplementary.pdf
